# Supplementary material for: Exploring negative emission potential of biochar to achieve carbon neutrality goal in China
Source: Nat Commun. 2024 Feb 5;15:1085. doi: 10.1038/s41467-024-45314-y (PMC10844326; doi:10.1038/s41467-024-45314-y)
Supplement: Supplementary file 4 — Source Data [file 41467_2024_45314_MOESM4_ESM.xlsx]

## Sheet: Figure 1a
Figure 1a
Unit: Gt yr-1, in dry weight	Total	Agricultural residues	Energy crops	Forestry residues	Grass residues
Maxmium Theoretical Potential	2.4273	0.9888	0.8628	0.2905	0.2852
Sustainable Techincal Potential	1.7295	0.7946	0.6598	0.2324	0.0427
Current Technical Potential	0.8067	0.7254	0	0.0813	0

## Sheet: Figure 1b
Figure 1b
Unit: Mt CO2 yr-1	Rice straw and hull	Wheat straw	Maize straw and cob	Other agricultural residues	Grass residues	Forestry residues	Energy crops: miscanthus	Energy crops: Sweet sorghum
Maxmium Theoretical Potential	135.265	75.859	198.576	107.883	143.595	169.909	244.459	212.095
Sustainable Techincal Potential	108.694	60.958	159.568	86.69	21.499	135.927	200.065	147.762
Current Technical Potential	99.225	55.647	145.668	79.139	0	47.575	0	0

## Sheet: Figure 1c
Figure 1c	n=3		n=4			n=6
Unit: GtCO2 yr-1	2℃		1.5℃			Carbon neutrality			Biochar potential estimated in this study
	(Pan et al.,2018)	(Huang et al.,2020)	(Pan et al.,2018)	(Jiang et al.,2018)	(Huang et al.,2020)	(Weng et al.,2021)	(Cai et al.,2021)	(Cai et al.,2021)	Maxmium Theoretical Potential	Sustainable Techincal Potential	Current Technical Potential
	0.01	0.59	0.02	1.6	0.93	2.605	0.6	1	1.2876	0.9212	0.4273
	1.1		1.4			2.905	1.45	1.82

## Sheet: Figure 2a
Figure 2a
	Net cost ($ t-1 CO2)	Negative emissions (Mt CO2)
Forestry resideus	60.3268	135.927
Maize straw and cob	64.2767	159.568
Other agricultural residues	71.6395	86.6904
Wheat straw	72.8128	60.9576
Rice straw and hull	96.4118	108.694
Energy crops: miscanthus	100.762	200.065
Energy crops: sweet sorghum	133.815	147.762
Grass residues	143.612	21.4989

## Sheet: Figure 2b
Figure 2b
	Cost ($ t-1 CO2)	Negative emissions (Mt CO2)
Forestry resideus	142.14	135.927
Other agricultural residues	154.312	86.6904
Rice straw and hull	157.878	108.694
Maize straw and cob	161.521	159.568
Wheat straw	167.853	60.9576
Energy crops: sweet sorghum	245.031	147.762
Energy crops: miscanthus	269.667	200.065
Grass residues	272.792	21.4989

## Sheet: Figure 2c
Figure 2c
Unit: $ t-1 CO2	Biomass purchasing	Biomass transport	Biomass storage	Biochar transport	Biochar application	Investment	Operation and maintenance	Syngas income	Yield increasing
Forestry resideus	61.5534	8.23593	17.0982	2.26735	6.30755	8.20712	38.4709	48.5558	33.2578
Maize straw and cob	69.8196	9.34195	19.3943	2.64921	7.36984	9.30927	43.6372	92.5754	4.66926
Other agricultural residues	66.5776	8.90817	18.4938	2.60297	7.2412	8.87701	41.611	73.8873	8.78492
Wheat straw	72.515	9.7026	20.143	2.77688	7.72502	9.66866	45.3219	87.4013	7.63895
Rice straw and hull	66.9013	8.95149	18.5837	3.36017	9.34766	8.92018	41.8133	50.5398	10.9263
Energy crops: miscanthus	177.665	9.50872	19.7406	2.34295	6.51786	9.47546	44.4162	122.43	46.4741
Energy crops: sweet sorghum	161.35	8.63554	17.9278	2.16148	6.01301	8.60534	40.3375	93.5313	17.6842
Grass residues	178.73	9.56574	19.8589	2.75589	7.66662	9.53228	44.6826	127.013	2.16699

## Sheet: Figure 3a
Figure 3a	Unit: Mt dry weight
Agricultural residues
0
0
0
0.000557669
0
0.00097478
0.000253744
0.00147505
0.00107547
0.00204319
0
0
0
0.000356198
0
0
0.000370433
0
0.000715517
0.000578889
0.00925221
0
0
0.00020436
0.000569943
0
0.00183195
5.89596e-05
0.00168921
0
0.00330406
0.0215843
0.00899933
0
0
0.000247265
0
0
0
0.000598773
0.000821572
0.00195307
0.00258975
0.000231346
0.00255425
0.00813597
4.76801e-05
0
7.41401e-05
9.72034e-05
0
0
6.15656e-05
9.52557e-05
0.000932016
0.000313217
0.00184182
0.00173401
0.00972278
0.0365319
0.162512
0.0947611
0.0441239
0.0242998
0.000419992
0
0
0.000474643
0.00186767
0.00886389
0.00853139
0.0221126
0.00927724
0.00158908
0.00624076
0.0430976
0.0386367
0.0386326
0.172566
0.127604
0.0346272
0.00192887
0
0.000442103
0.000227414
0.00258329
0.0216059
0.0546319
0.04145
0.0692621
0.0229303
0.0110275
0.126372
0.000156529
0.000820605
0.000238382
0.0122625
0
0.0513161
0.0720902
0.124371
0.14082
0.0273909
4.09018e-05
2.72679e-05
0.000527179
0.0169671
0.0818698
0.35329
0.258615
0.109807
0.032013
0.00198393
0.0723924
0.135019
0.0379829
0
0
0.000108453
6.5389e-05
0
0
0
0
0
0.0127476
0.0361411
0.122208
0.105576
0.009777
0.000139612
5.5742e-05
0.000468073
0.0739873
0.30503
0.275195
0.381303
0.26861
0.179411
0.0732351
0.0815889
0.0357052
0.13629
0.0251449
0.0371608
0.0805937
0.00134765
0
0
0
8.72476e-05
0.000598654
0
0
2.70126e-05
0.00120019
0.000259975
0.0145555
0.00663755
0.0320435
0.00197446
0.0117501
0.00353839
0.188907
0.736843
0.784789
0.521257
0.630438
0.398435
0.394172
0.238779
0.0346854
0.0012239
0
0.00447647
0.00711976
0.00335114
0.0815033
0.000155645
0.0313
0.0661275
0.0537119
0.00997227
0.00802682
0
2.90825e-05
0
5.81651e-05
0
0
0.000187874
0.000772746
0.000177877
0.0215768
0.0112051
0.000726539
0.00158006
0.0039336
0.0185231
0.328961
0.930139
0.800932
0.498777
0.441271
0.795527
0.397068
0.269762
0.208941
0.0776748
0.000220959
0.00158698
0.0169783
0.00949255
0.00248011
0.0122073
0.146157
0.0553324
0.0997741
0.516422
0.367662
0.00425138
0.0293076
0.0756513
0.145494
0.00631072
0
0
0
0.0131576
0.0557167
0.000433476
7.4948e-05
0.0176351
0.00344265
0.133358
1.09505
1.48479
0.650902
0.210222
0.618784
0.702114
0.534455
0.52173
0.954047
0.954135
0.0353499
0.00788665
0.0127513
0.0151715
0.00350523
0.0155519
0.681096
0.381658
0.3054
0.334839
0.394055
0.659012
0.339995
0.222696
0.176999
0.00709682
0.115767
0.00132123
0.0205471
0.17526
0.0683008
0.0214044
0.0619246
0.00394028
0
0.00014992
0.00175556
0.00900752
0.0833339
0.140067
0.969691
0.969297
0.719167
0.0896922
0.773996
0.879885
1.08444
1.3176
1.77251
1.31076
0.86437
0.118681
0.00345485
0.0147558
0.0500256
0.645243
1.08687
0.645494
0.376966
0.436763
0.498671
0.433152
0.173274
0.358306
0.410973
0.141843
0
0.00789498
0.00621064
0.0292074
0
0.0306151
0.0241295
0.0731416
0.0254208
0.013493
0.080627
0.0373015
0.000707812
0.000254102
0.00325893
0.00764313
0.0157457
0.0146612
0.0524925
0.0879883
0.273893
0.336164
1.04187
0.554471
0.29833
0.477816
0.156109
1.13466
1.27134
1.34256
1.70136
0.850968
0.0971834
0.00218619
0.0226324
0.704901
1.08117
0.680655
0.501345
0.446143
1.10297
1.44089
0.418954
0.0344983
0.116673
0.169482
0.128715
0.0169445
0
0
0.0938303
3.92887e-06
0.0118443
0.0690923
0.00310126
0
0
2.99505e-05
2.33195e-06
0.000625896
0.0130128
0.0257463
0.0244806
0.0404744
0.114512
0.231111
0.634036
0.29864
0.152798
0.3904
0.315717
0.523886
1.14427
1.7643
1.83442
1.0565
1.61244
1.0538
0.338431
0.546015
0.590396
0.751613
1.19575
1.01641
0.132192
0.121344
0.479463
0.592144
0.214782
0.061281
0
0.00237286
0
0
0
0
0
0
1.66568e-06
3.33136e-06
0
0
0.00381779
0.0199321
0.0193422
0.0292668
0.0636164
0.187241
0.510627
0.297782
1.08719
0.651693
0.426749
0.781667
0.667854
1.05631
1.51592
1.81207
1.65544
0.874767
0.576945
0.449875
0.714846
0.0256326
0.0138212
0.095802
0.148604
0.202457
0.457337
0.44061
0.582118
0.212641
0
0.166858
0.267599
0.24064
0.0220689
0
4.00835e-07
0.196559
0.293003
0.0202418
0.0380266
0.243646
0.0107006
0
0
0
0
0
0
0
0
0
0
6.66272e-06
0
1.73231e-05
1.59396e-05
0
0.000361411
0.00580415
0.00946937
0.0269801
0.164312
0.397594
0.130481
0.122
0.127685
0.241897
0.412263
1.44604
1.05698
1.52228
2.06865
1.96632
1.5851
0.601201
0.638466
0.289639
0.002593
0.12129
0.297362
0.292036
0.808824
0.0120402
0.000171853
0
0.377166
0.557338
0.0271621
0.0041432
0.280967
0.419871
0.231472
0.38442
0.5424
0.403996
0.0948876
0.0437729
0.0256905
0.024401
0.00336392
0
0
0
0
0
0
0
0
0
0
0
0
2.88354e-05
1.31346e-05
0
0
0
0
0.000298246
0.0198241
0.0104202
0.0250867
0.0760723
0.236331
0.386586
0.103566
0.232059
0.324341
0.378395
0.650702
0.965908
1.11318
0.90958
1.26122
1.59122
1.25865
0.412381
0.0381843
0.0325677
0.47508
0.467796
0.145449
0.221634
1.22221
0.672396
0.302615
0.0380161
0.000157583
6.37191e-05
0
0.0063562
0.00934832
0.0154761
0.119595
0.1754
0.394229
1.24056
0.64671
0.216846
0.271865
0.438596
0.402229
0.15286
0.0117279
0.00416026
0
0
0
0.00262008
0
0
0
0
0
0
0
0
0
0
0.000460618
0.000982594
0.0022208
0.0425745
0.166222
0.0184438
0.277344
0.253084
0.112002
0.116516
0.62394
0.866314
0.66602
0.22191
0.370601
0.616274
1.21241
1.65213
1.13133
0.712705
0.563331
0.738914
0.303785
0.0265752
0.00156906
0.102655
0.800161
0.175448
0.00828457
0.0299042
0.108631
0.177813
0.512905
0.296641
0.215122
0.200196
0.0841005
0.04713
0
0
0
0
0
0.0583064
0.0782995
0.0181058
0.0132008
0.0869783
0.259188
0.0498638
0.0334296
0.00870842
0
0.00113008
0.0146323
0.119213
0.0442102
0.000281273
0
0
0
0
0
0
0
0
0
0
0
0.00126547
0.0066463
0.000928148
0.0420688
0.291545
0.0581875
0.0552903
0.314452
0.218708
0.59162
1.1064
1.12025
1.30622
0.582804
0.572179
1.01729
2.12159
2.15376
1.09379
0.669016
0.335566
0.359351
0.27496
0.0710538
0.256333
0.0923987
0.0199582
0.0631594
0.046207
0.0121348
0.000273195
0.0944333
0.0202665
0.340892
0.198536
0.0239655
1.76442e-05
0
0.00956662
0
0
0
0
0
0
0.00336796
0.000946694
0.0130228
0.21094
0.145176
0.123912
0.0328947
0.0521108
0.0979833
0.0318535
0.00400528
0.0145693
0
0
0
0
0
0
0
0
0
0
0
0
0.0037449
0.00578898
0.024506
0.159499
0.169356
0.120632
0.0503096
0.203766
0.299527
0.167914
0.0584726
0.0179771
0.0685666
0.396543
1.19007
1.72132
0.795852
0.863289
0.596152
0.513056
0.646738
0.186093
0.00299212
0.084709
0.0416172
0.108009
0.170969
0.041198
0.0616288
0.00374729
0.093853
0
0
0
0
0
0
0
0
0
0
0.00354087
0
7.27097e-07
0
0.0137122
0.158596
0.0701393
0.144296
0.0140735
0.011996
0.128212
0.00698431
0.0102861
0
0
0
1.41999e-06
1.85122e-05
0
2.23451e-06
2.59011e-07
0
2.56152e-05
0.000358125
0.00270841
2.7245e-05
0.00223006
0.00240748
0.0110573
0.0315958
0.0341186
0.150203
0.388313
0.647851
0.686815
0.386183
0.19981
0.419668
0.613899
0.756334
0.506986
0.451487
0.828241
0.618582
0.334631
0.432979
0.933269
0.864873
0.177435
0.0690774
0.00612801
0.0325301
0.00276337
0.116315
0.0899634
0
0.0204523
0.0108314
0.0129953
0.0506112
1.15009e-05
0
0.0900131
0.232994
0.00584824
0
0.227403
0.800562
0.171778
7.64384e-07
0.000292594
0
0
0
0
0
0.00704428
0.0215141
0
0
0
0
0.000887358
0.00016919
1.37449e-05
0
0.000221054
0.000164818
0.00292562
0.00014168
0.00647628
0.0205501
0.0475838
0.0415675
0.024792
0.025447
0.0292948
0.0214757
0.0212669
0.0391659
0.119723
0.509446
0.745963
0.372296
0.150768
0.181179
0.504976
0.808457
0.739402
0.572928
0.378389
0.793068
0.140697
0.0779668
0.174327
0.434325
0.179628
0.0460744
0.0400621
0.00399217
0.000659134
0.0058971
0.0130004
0.0391786
0.0340172
0.0797739
0.169632
0.388435
0.539868
0.92433
0.553162
0.00853799
0.223824
0.0682202
0
0.266085
0.346843
0
2.36586e-05
0
0
0
0
0
0
0
0
5.38628e-06
0
5.95725e-06
4.9212e-06
0
0
0
0
0.0100532
0.004764
0.0166333
0.00994382
0.013525
0.0234034
0.0404631
0.0330022
0.028582
0.031322
0.100252
0.0815693
0.0739293
0.0623085
0.0425688
0.0261244
0.0274263
0.0450258
0.13833
0.0653073
0.312503
1.04364
0.417806
0.416543
0.245607
0.45505
0.67379
0.570527
0.606527
0.769016
0.450454
0.0982807
0.0696179
0.173557
0.159051
0.147435
0.0490736
0.0406541
0.0237056
0.000886185
0.00931845
0.00717951
0.1017
0.25911
0.780344
0.429127
0.00131329
0
1.86435e-07
0.295271
0.142143
0.121745
0.0377954
0
0
0.00657409
0.155833
0.102004
0.119397
0
0
0
0
0
0
0
0
0
0
0.000177901
0
0
0
0
0
0
0
0.000669443
0.000627025
0
0
0
0
0
0.0691648
0.688921
0.946045
0.941437
0.68205
0.259697
0.0645899
0.0378397
0.04362
0.0457382
0.094594
0.0847242
0.0227957
0.173885
0.0707461
0.0667206
0.105109
0.0622089
0.0245537
0.016715
0.04034
0.0748506
0.120805
0.103967
0.136637
0.24828
0.390597
0.283902
0.368493
0.807853
0.432656
1.04461
1.34446
0.350595
0.0239778
0.0420798
0.0559394
0.0517903
0.0582037
0
0
0
0
0
0.0531553
0.0858253
0.43065
0.41384
0.254337
0.271619
7.4574e-08
0
0
0
0
0.10536
0.335831
0.00419453
0
0
0
0
0
0
0
0
0
0.000138561
0.00287304
0.00154342
0.01928
0.00769901
0.0237639
0.0328862
0.00293776
0
0.000101129
0.0236401
0
0
0.000147786
0.00642144
0.2734
0.864384
0.183317
0.067687
0.297789
0.258318
0.339434
1.03276
1.41732
0.922784
0.754826
0.197525
0.170872
0.27095
0.160456
0.152787
0.245172
0.248615
0.106451
0.0433315
0.0240216
0.0323261
0.0253631
0.0464652
0.15338
0.108164
0.202472
0.271226
0.304728
0.644502
0.0880621
0.0985652
0.0962371
0.0509552
0.00350082
7.92187e-05
0
0.000227139
0.00518427
0.00477188
0.00812871
0
0.114654
0.334786
0.0422771
0
0
0
0
0
0
0
0
0
0
0
0.000251833
0.00333919
0.0712117
0.000105115
0.00255065
0.00921742
0.00391263
0.0224153
0.0288742
0.0302714
0.0989614
0.0337534
0.00794932
0.000445394
0.000318577
0
0.00272733
0
0.000594242
0.190067
0.114199
0.000350879
8.24596e-05
0.00182221
0.092664
0.214555
0.201409
0.194622
0.323606
0.122724
0.0837733
0.0416773
0.155045
0.190242
0.158196
0.0896663
0.114942
0.0295295
0.00895076
0.217368
0.488752
0.646822
0.452673
0.433073
0.399905
0.430721
0.232239
0.0464856
0.209181
0.298572
0.204662
0.00365765
0.0155198
0.00356112
0.08294
0.306483
0.457584
0.114992
0.129741
0.178251
0.147118
0.094476
0
0
0
0
0
0
0
0
0
0
0
0
0.0128156
0.00228293
0.0015267
0.00207583
0.00138366
0
0.000656014
0.00513704
0.00223625
0.00339692
0.0901189
0.223408
0.0302126
0.165542
0.0388062
0
0.00172186
2.88136e-05
0.000372021
1.766e-05
0.0022778
0
0.00767903
0.000110917
0.139626
0.000432822
0
0.000780714
0.0666763
0.115718
0.321526
0.249444
0.0117869
0.0477246
0.0451415
0.160072
0.257874
0.434817
0.138462
0.160036
0.0666744
0.0181885
0.396671
0.558843
0.363672
0.951703
0.715738
0.744023
0.944696
0.705907
0.478665
0.41729
0.61107
0
0.000227139
0.0014505
0.288673
0.677488
0.259039
0.142772
0.886125
0.0723203
0
0
0
0
0.0206501
0.0309505
0.00149714
0
0.0005943
0
0.000284811
0.000483154
0.00054256
0.000666072
0.000528828
5.60531e-07
0.0147873
0.0210803
0.511935
0.249989
0.0172126
0.0154642
0.000772481
0.000129816
0.0249966
0.130967
0
0.00361253
0.0110407
0.0891142
0.381811
0.140621
0.0488834
0.00324246
0.00183582
0.000878865
0.0509445
0.0528063
0.0339877
0.0589759
0.191787
0.162662
0.323902
0.109454
0.062619
0.0170417
0.0381126
0.362943
1.66196
1.02526
0.642208
0.32917
0.161636
0.3198
0
0
0
0.0875826
0.0308595
0.186343
0.341503
0
0
0
0
0.064813
0
0
0.0141763
0
0
0
0
0
0
0
0
0
0
0
0
0
0
0
0
0
0
0.000548184
0.000102955
0
0
0
0
3.46718e-05
0.0635348
0.372885
0.271278
0.0448201
0.318612
0.184539
0.195815
0.0102014
0
0
0.00132339
0.212096
0.509587
0.259993
6.64095e-05
0.00445949
0.000421493
8.70785e-05
0.0827612
0.163657
0.116255
0.0392966
0.0583119
0.052288
0.016756
0.576567
0.304968
0.00417203
0.334363
1.01852
1.68604
1.1993
1.0607
0.892444
0.484208
0.000388164
2.89906e-06
0
0.00919595
0.516534
0.226185
0
0.00287606
0.000331547
0
0
0
0.0181317
0
0
0.00255966
0.181441
0
0.00264911
0
0
0
0
0
0
0
0
0
0
0
0
0
0
0
0
0
0
0
0
0
0
0
0
0
0.00352141
0.00645032
0.0505141
0.206773
0.216274
0.755915
0.0134095
0
0
0
0.00631338
0.0136254
1.07402
0.000488929
0.00393841
0.0168808
0.0192398
0.0780158
0.165335
0.218689
0.304504
0.0879661
0.0720359
0.0665233
0.0538373
0.212603
0.241107
0.137531
0.586239
1.89309
1.75683
1.38501
0.936428
0.982696
0.681449
0.460259
0.251167
0.000505147
0.000438561
0.000347732
0.0192974
0.0716012
0.0876211
0.187349
0.13735
0.00575704
0.204828
0.134356
0.00502583
0
0
0.0194803
0
0
0
0.00202546
0
0
0
0
0
0
0
0
0
0
0
0
0
0.00130549
0.0119669
0.00259015
0
0
0
7.84998e-05
0.0127545
0.0376382
0.00284734
0.459303
0.0952441
0.107315
0.00933219
0.00983652
0.134114
0.342256
0.103412
0.0106595
0.0235717
0.0575004
0.230212
0.331484
0.144328
0.179802
0.372954
0.193094
0.0609379
0.0452368
0.67269
1.69003
0.146171
0.220592
0.178197
1.90198
1.03204
0.930529
1.35954
1.72767
1.47301
1.25731
1.02115
0.730328
0.597119
0.636697
0.000210109
0.000277841
2.61941e-06
0
0.000463074
0.0505272
0.0280939
0.0549132
0.0305607
0.423445
0.289207
0.0697754
0.147585
0.181329
0.00982456
0.0231717
0.00647455
3.26261e-07
0
0
0.00250303
0.000355066
0
0
0
0
0
0
0.00117527
0
0
0
0
0
0
0.00154333
0.0170477
0.00981716
0.0248316
0.017849
0.000772383
0.00118372
0.00684049
0.00367231
0.00541883
0.12044
0.048784
0.00837896
0.0548797
0.0173485
0.136003
0.0207462
0.0988302
0.0509601
0.144898
0.104763
0.0947243
0.0359608
0.106575
0.112231
0.0475679
0.0708273
0.150978
0.0839242
0.0354484
0.404478
0.569673
0.127165
0.077738
0.0680108
0.266379
1.53686
0.891779
1.08291
1.44792
2.08671
1.40111
1.45351
1.76199
0.901892
0.278913
0.654913
1.2644
0.769527
0.471762
0.727175
0.864205
6.64641e-06
2.88974e-06
0
0
0
0
0
0.0023271
0.0207566
0.002064
0.0412171
0.010679
4.76903e-05
0.00159191
0
0
0
0
0
0
0
0
0
0
0
0.00257745
0
0
0.000778116
0
0.0164458
0.00919608
0.00101232
0.0132062
0.0045253
0
0
0.0241348
0.000997662
0.00376175
0.0018917
0.00118909
0.00134129
0.019272
0.310322
0.165504
0.0595647
0.0810975
0.0407757
0.0867426
0.0949045
0.0899833
0.161082
0.184365
0.0395205
0.0555658
0.0770662
0.159274
0.162442
0.121431
0.107747
0.158488
0.119842
0.0937128
0.228731
0.0782016
0.441481
0.37906
0.133514
0.699018
1.63545
1.50086
0.987768
1.32814
1.60984
0.669184
0.628203
0.499114
0.905307
0.723051
1.04653
1.19335
1.20695
0
0
0
0
0
0
0.000171952
0.00122339
0.0230396
0.00316721
0
0
0
0
0
0
0
0
0
0
0
0
0
0
0
0
0
0
0
0
0
0.00668916
0.0311567
0.0103291
0
0
0.00224741
0.0114163
0.0214114
0.0127294
0.0444183
0.0881168
0.155878
0.189521
0.0335257
0.155378
0.12107
0.117031
0.044702
0.188839
0.0834476
0.12688
0.156267
0.0826624
0.0479625
0.251771
0.0970632
0.212282
0.0878116
0.242895
0.641973
0.129065
0.319204
0.778465
0.322859
1.17288
2.23114
2.14386
1.23394
1.0141
1.41445
1.65292
0.566312
0.408667
0.4157
0.562434
1.20398
0
0
0
0
0
0
0
0
0
0
0
0
0
0
0
0
0
0
0
0
0
0
0
0
0.000957366
0.00672334
0.00837702
0.00359233
0.000188248
0.0466185
0.0753988
0.682606
0.301258
0.0759077
0.186284
0.115657
0.228172
0.163124
0.283382
0.291776
0.373587
0.294409
0.0439933
0.227797
0.171641
0.0877851
0.379969
0.749184
0.540352
0.123643
0.321327
0.219624
0.886684
1.74491
2.21192
1.77164
1.29711
1.44781
1.58733
1.06415
0.759764
0.554641
1.03806
0.76812
0
0
0
0
0
0
0
0.00116746
0.00403562
0.00676119
0.000197168
0
0.00224107
0.0197499
0.125452
0.116647
0.135343
0.278176
0.226754
0.256222
0.15732
0.154621
0.233987
0.19082
0.0835567
0.175428
0.359885
0.525773
0.59484
0.528237
0.074134
0.27797
1.11601
1.80511
2.02269
1.57266
1.50031
1.29511
1.30512
1.37571
1.22663
1.08389
0.33879
0.813863
0.984032
0.6816
0
0
0
0
0
0
0
0
0
0
0
0
0
0
0.000143243
0
0
0
1.32275e-07
0.00205272
0.00139476
0.0120192
0.0360446
0.0733758
0.231074
0.339052
0.17071
0.0168783
0.366619
0.469509
0.439518
0.547137
0.613536
0.614509
0.527885
0.465342
0.287576
0.572477
0.814815
0.888866
0.630671
0.906229
1.21493
1.50886
1.86096
1.36464
1.03867
0.994885
0.777667
1.12449
1.16054
1.15871
1.12194
0
0
0
0
0
0
0
0
0
0
0
0
0
0
0
0
0
0
0
0
0
0
0
0
0.000352603
0.00072214
[truncated: 1,393 more rows]

## Sheet: Figure 3b
Figure 3b	Unit: Mt dry weight
Energy crops
0
0
0
0
0
0.050544
0.149688
0.264627
0.269244
0.108135
0
0
0
0
0
0
0
0.040095
0.242514
0.533385
0.258795
0
0
0
0
0
0
0
0.067068
0.300591
0.307881
0.25515
0.04896
0
0
0
0
0
0
0
0
0
0.082863
0.294516
0.183465
0.112023
0.04216
0
0
0
0
0
0
0
0
0.1496
0.461312
0.513436
0.515328
0.331452
0.394128
0.13192
0.0952
0
0
0
0
0
0.23936
0.52224
0.349248
0.616352
0.576072
0.322218
0.38637
0.198045
0.32232
0.349792
0.298112
0.214608
0.02584
0
0
0.02584
0.267376
0.632672
0.72216
0.730864
0.493566
0.394505
0.313227
0.134865
0.1215
0.064736
0.01904
0.465664
0.22304
0.162112
0.239088
0.178976
0.426768
0.46648
0.065824
0
0.34272
0.48688
0.527136
0.611456
0.578544
0.440752
0.617463
0.542619
0.314685
0.36693
0.254907
0.093555
0
0
0.0272
0.099552
0.051136
0.23392
0.507008
0.536928
0.348976
0.313344
0.31688
0.277712
0.347888
0.184416
0.27064
0.58208
0.53992
0.546176
0.528224
0.646892
0.353425
0.478224
0.510786
0.390258
0.365958
0.288927
0.20169
0.17982
0.310554
0.132435
0
0
0
0.229296
0.241808
0.149872
0.418064
0.32912
0.028016
0
0.223584
0.64056
0.278256
0.147424
0.1904
0.53584
0.488512
0.389232
0.29784
0.535388
0.224651
0.17253
0.303507
0.14094
0.390258
0.410427
0.304965
0.233037
0.251262
0.222588
0.188325
0.155277
0.160025
0.05328
0.03145
0.01554
0
0
0
0.049776
0.37128
0.258672
0.131376
0.124032
0.170272
0.279616
0.056848
0.038352
0.143616
0.102
0
0.25568
0.4216
0.262752
0.183075
0.182156
0.223639
0.190829
0.064638
0.263412
0.278235
0.28431
0.423792
0.382968
0.258066
0.301077
0.130005
0.20412
0.290385
0.120528
0.093069
0.10449
0.17797
0.314685
0.01665
0
0
0
0
0
0
0
0.151776
0.172448
0.0544
0
0.08024
0.31824
0.44336
0.250679
0.255389
0.311526
0.691335
0.085536
0.205821
0.118098
0.11421
0.119799
0.197316
0.244215
0.146286
0.151875
0.128061
0.08262
0.342144
0.223317
0.075573
0.064881
0.181035
0.142641
0.001458
0.004374
0.033048
0
0.00222
0.0148
0
0
0
0
0
0
0
0
0.0136
0.02176
0.17952
0.209984
0.15232
0.080605
0.23132
0.273855
0.173745
0.212139
0.109107
0.154548
0.20169
0.034263
0.134136
0.183465
0.185166
0.032805
0.110808
0.195858
0.153576
0.248103
0.241056
0.222831
0.033048
0.023571
0
0
0
0
0
0
0
0.10101
0.211455
0.00518
0
0
0
0
0
0
0
0.157216
0.328576
0.26656
0.1632
0.16048
0.214336
0.1428
0.12648
0.107168
0.046095
0.150605
0.526584
0.285525
0.325863
0.378351
0.168399
0.128304
0.041553
0.011178
0.10206
0.090153
0.06561
0.082134
0.112023
0.06075
0.085536
0.084564
0.065124
0.099387
0.098901
0.023328
0.00972
0
0
0.00185
0.00555
0
0
0
0
0
0
0
0.078336
0.0544
0.12648
0.142256
0.264384
0.402016
0.414528
0.4284
0.424048
0.073712
0.0204
0.03442
0.1802
0.695357
0.30591
0.631839
0.395361
0.361827
0.248103
0.080433
0.118827
0.086751
0.148473
0.127332
0.050544
0.154791
0.11178
0.161838
0.112509
0.156735
0.143613
0.084321
0.073143
0.126603
0.063423
0.117105
0
0
0
0
0.147445
0.197395
0.183056
0.047328
0.138992
0.26928
0.3536
0.47056
0.521424
0.19448
0.1496
0.135184
0.09656
0.04494
0.27016
0.092016
0.434236
0.665412
0.594802
0.664666
0.527558
0.380476
0.16038
0.083106
0.099144
0.114939
0.23814
0.185895
0.076545
0.06075
0.142155
0.10449
0.114696
0.112995
0.103761
0.011421
0.139725
0
0
0.107485
0
0.01295
0
0
0
0
0
0
0
0
0.109335
0.683945
0.286195
0
0
0.099552
0.05848
0.094112
0.16048
0.36584
0.055488
0.099008
0.13192
0.23936
0.371824
0.19856
0.041888
0.160208
0.138448
0.2448
0.155312
0.163528
0.519152
1.02865
1.06585
0.453548
0.22152
0.20732
0.149987
0.043613
0.027691
0.110041
0.129519
0.149445
0.11178
0.076788
0.135108
0.286254
0.09963
0.042282
0
0
0.19943
0.461945
0.089355
0.013505
0
0
0
0
0
0
0
0
0
0
0.02738
0
0
0
0
0
0.001088
0.129472
0.144976
0.22984
0.22712
0.161568
0.086768
0.360944
0.205632
0.172176
0.200736
0.217328
0.370464
0.141984
0.137904
0.015232
0.140624
0.313616
0.129744
0.477632
0.406368
0.605368
0.462132
0.56874
0.423728
0.274628
0.040044
0.064184
0.0213
0.19738
0.099968
0.123336
0.066096
0.007495
0.059049
0.129762
0.179577
0.266085
0.130005
0.08362
0.00814
0
0.027565
0.19462
0.00925
0.001665
0.00148
0
0
0.004625
0
0
0
0
0.021275
0.00185
0
0.000925
0
0
0
0.006475
0.39553
0.574795
0.27861
0.046435
0
0.05304
0.140624
0.338912
0.247792
0.1972
0.402832
0.09384
0.062016
0
0.005168
0.186864
0.154768
0.11968
0.11424
0.044608
0.014144
0.27336
0.648448
0.672384
0.354144
0.462928
0.682436
0.464572
0.422756
0.139444
0.067876
0.015052
0.013064
0.090312
0.078668
0.089176
0.036574
0.04402
0.243288
0.161109
0.068579
0.03525
0.05346
0.049815
0.012025
0.00037
0.00074
0.050875
0
0
0
0
0
0.00888
0
0
0.00444
0.092685
0.143745
0
0
0.00074
0.00148
0
0
0
0.091945
0.10915
0.01554
0
0
0
0
0.05032
0.307904
0.242352
0.311712
0.30328
0.075888
0.161568
0.738208
0.334832
0.073984
0.103904
0.125664
0.031008
0.140624
0.292944
0.1972
0.259488
0.310352
0.321504
0.316064
0.314432
0.23392
0.4352
0.322356
0.100108
0.021868
0.00142
0.042316
0.065036
0.046576
0.05396
0.047996
0.107352
0.16614
0.14623
0.02941
0.02982
0.02414
0.024725
0.002635
0.00148
0.00148
0
0
0.000555
0
0
0
0
0
0
0
0
0
0.013505
0.085655
0
0
0
0
0
0
0
0.00222
0.002775
0
0
0.166192
0.149328
0.305184
0.264112
0.397664
0.350608
0.250512
0.213248
0.242352
0.484432
0.364752
0.537472
0.349792
0.1428
0.058752
0.167552
0.587792
0.926432
0.80376
0.711824
0.576368
0.57528
0.58976
0.611842
0.258964
0.038704
0.00855
0.045732
0.00994
0.0142
0.01562
0.02414
0.01704
0.02414
0.110192
0.111044
0.05254
0.122972
0.036636
0.03834
0
0
0
0
0
0
0
0
0
0
0
0
0.0185
0.01628
0
0.000555
0
0
0
0
0
0
0
0
0
0
0
0.450976
0.346528
0.449344
0.086224
0.20536
0.15912
0.343808
0.169456
0.11424
0.425952
0.276352
0.24072
0.30192
0.414795
0.182911
0.023075
0.010855
0.00136
0.006528
0.022576
0.085952
0.229568
0.16276
0.184806
0.175368
0.177074
0.053736
0.12524
0.01364
0.00465
0.01278
0.023288
0.147964
0.040328
0.0142
0.00852
0.082076
0.005396
0.037772
0.155064
0
0
0
0
0.20535
0.12839
0.00111
0
0
0
0.00074
0
0
0
0
0
0
0
0
0
0
0
0
0.03672
0.385152
0.057936
0.162656
0.353056
0.319328
0.263024
0.130288
0.133824
0.131104
0.189856
0.242352
0.207536
0.173536
0.141163
0.089997
0.120496
0.229952
0.18768
0.256074
0.094308
0.006775
0
0.00544
0.00446
0.00155
0.00136
0.00756
0.07595
0.10075
0.0899
0.11253
0.09641
0.09517
0.04526
0.0031
0.046114
0.061912
0.02414
0.08662
0.01136
0.01846
0.01278
0.024708
0
0
0
0
0
0
0
0.00111
0
0
0
0
0
0
0
0
0
0
0
0
0
0
0
0
0
0
0
0
0
0.051952
0.166464
0.872848
0.582624
0.51136
0.729232
0.175168
0.291584
0.12648
0.116144
0.115872
0.203728
0.173536
0.128928
0.163918
0.148891
0.144443
0.213768
0.29675
0.079985
0.0542
0.41734
0.426825
0.08401
0.029825
0.00155
0.08525
0.01395
0.0124
0.04154
0.02852
0.04433
0.32333
0.02015
0.07657
0.01395
0.01577
0.05611
0.017536
0.01136
0
0.001136
0
0
0
0
0
0
0
0
0
0
0
0
0
0
0
0
0
0
0
0
0
0
0
0
0
0
0
0
0
0
0
0
0
0
0
0
0
0
0
0
0
0
0
0
0
0
0.297296
0.032912
0.249424
0.168912
0.155312
0.79968
0.143888
0.17952
0.155584
0.03264
0.010064
0.068
0.068272
0.09112
0.044603
0.019537
0.036314
0
0.01355
0.014
0.260905
0.182925
0.510835
0.73983
0.68176
0.199205
0.7533
0.02325
0.02573
0.02511
0.13454
0.11098
0.09052
0.08029
0.00868
0.0139
0
0.00417
0.02919
0
0
0
0
0
0
0
0
0
0
0
0
0
0
0
0
0
0
0
0
0
0
0
0
0
0
0
0
0
0
0
0
0
0
0
0
0
0
0
0
0
0
0
0
0.307904
1.19326
1.31158
0.679456
0.429488
0.149872
0.06936
0.045696
0.081328
0.100096
0.01088
0.032368
0.02176
0.03356
0.022534
0.002168
0.033604
0.024632
0.2112
0.691977
0.516521
0.740157
0.511648
0.829303
0.593876
0.485235
0.18631
0.01395
0.1147
0.0248
0.00449
0.03453
0.01689
0
0
0
0
0
0
0
0
0
0
0
0
0
0
0
0
0
0
0
0
0
0
0
0
0
0
0
0
0
0
0
0
0
0
0
0
0
0
0
0
0
0.070992
0.192848
0.481984
0.654704
0.73848
0.61064
0.558688
0.23392
0.39032
0.192848
0.020944
0.127062
0.139372
0.022946
0.052008
0.035392
0.018699
0.034417
0.512325
0.40016
0.030176
0.0911
0.400417
0.443898
0.173711
0.307856
0.19825
0.02418
0.06045
0.05797
0.03007
0.03255
0
0
0.02109
0
0
0
0
0
0
0
0
0
0
0
0
0
0
0
0
0
0
0
0
0
0
0
0
0
0
0
0
0.001696
0
0.011872
0.082044
0.534028
0.912236
1.35034
1.32221
0.317696
0
0
0
0
0
0.134912
1.088
0.954908
0.096288
0.056032
0.108256
0.43112
0.4488
0.147152
0.16323
0.062712
0.033022
0.235442
0.408156
0.043806
0.02092
0.494106
0.353665
0.594288
0.434021
0.336863
0.0328
0.002667
0.01392
0.005248
0.001355
0.011924
0.034417
0.10199
0.10106
0.02635
0
0
0
0
0
0
0
0
0
0
0
0
0
0
0
0
0
0
0
0
0
0
0
0
0
0.11024
0.49184
0.553744
0.987448
1.24772
0.356048
0
0
0
0
0.155584
1.04285
1.77589
0.613946
0.336018
0.184652
0.442544
0.740656
1.24549
1.2104
0.678318
0.303782
0.01848
0.08899
0.436086
0.619542
0.403194
0.48529
0.601469
0.606054
0.629804
0.335227
0.030894
0.025203
0
0.007872
0.001312
0.0062
0
0
0
0
0
0
0
0
0
0
0
0
0
0
0
0
0
0
0
0
0
0
0
0
0
0
0
0
0
0
0
0
0
0
0
0
0
0
0
0
0.103668
0.461524
0.321156
1.06992
0.861356
0.048336
0
0.015776
0.493408
2.12731
2.07917
1.44475
0.353466
0.318266
0.090304
0.895696
1.01456
1.06787
1.04882
0.89067
0.45573
0.01226
0.461456
0.665006
0.483952
0.253778
0.477096
0.664795
0.223846
0.007046
0.000813
0.010027
0.013008
0
0.008044
0
0
0
0
0
0
0
0
0
0
0
0
0
0
0
0
0
0
0
0
0
0
0
0
0
0
0
0
0
0
0
0
0
0
0
0
0
0
0
0
0
0
0
0
0
0
0.047912
0.133136
0.533392
0.36464
1.0372
1.82194
2.21462
2.27773
1.9293
2.04862
0.094419
0.36857
0.299394
0.834775
0.642192
0.615368
0.786334
0.41283
0.02904
0.05738
0.20694
0.650696
0.763178
0.706276
0.589444
0.822198
0.110879
0
0.000813
0
0
0.00542
0
0.017892
0.012716
0
0
0
0
0
0
0
0
0
0
0
0
0
0
0
0
0
0
0
0
0
0
0
0
0
0
0
0
0
0
0
0
0
0
0
0
0
0
0
0
0
0
0.054484
0.294468
0.754172
1.12283
1.90215
1.40124
0.76838
0.330601
0.363957
0.169537
0.327718
0.388432
0.582968
0.31482
0.15378
0.22737
0.199384
0.72765
1.57009
0.387946
0.149008
0.853316
0.737844
0.203938
0
0
0
0
0
0
0.001122
0.010472
0.005236
0.175406
0.054604
0
0
0
0
0
0
0
0
0
0
0
0
0
0
0
0
0
0
0
0
0
0
0
0
0
0
0
0
0
0
0
0
0
0
0
0
0.053368
0.065016
0
0
0
0
0
0
0
0
0
0
0
0.0265
0.137376
0.065317
0.063465
0.114325
0.051917
0.066987
0.010176
0.025594
0.038544
0.088626
0.10206
0.33759
0.28611
0.201576
1.13643
0.104796
0.076104
0.354246
0.435968
0.256782
0.019783
0.014634
0.00271
0
0.002244
0.004488
0
0.00374
0.0374
0.0187
0.021318
0.002992
0.109582
0.087142
0.295086
0.253572
0.051612
0
0
0
0
0
0
0
0
0
0
0
0
0
0
0
0
0
0
0
0
0
0
0
0
0
0
0
0
0
0
0
0
0
0
0
0.007896
0.18648
0.013888
0
0
0
0
0
0
0
0.006552
0.000848
0.00318
0.002544
0.003604
0.02862
0.004525
0.022865
0.027707
0.090392
0.047276
0.11236
0.08436
0.39492
0.15741
1.11045
0.49684
0.150396
0.715438
0.112042
0.065232
0.049226
0.145866
0.05859
0.003076
0.00542
0
0
0
0.11968
0.065824
0.116688
0.380358
0.017578
0.016456
0.026928
0.00187
0.0374
0
0
0
0
0
0
0
0
0
0
0
0
0
0
0
0
0
0
0
0
0
0
0
0
0
0
0
0
0
0
0
0.023968
0.265776
0.0378
0
0
0
0
0.03612
0.007
0
0.014672
0.0112
0.020776
0.019716
0.027984
0.002968
0
0.033356
0.138535
0.073252
0.05936
0.162816
0.540388
0.51366
0.56892
1.61073
0.91839
0.536778
1.09475
0.183012
0.112042
0.086674
0.074594
0.139452
0.068772
0
0
0.00748
0.105842
0.037026
0.04862
0.087516
0.188122
0.075922
0.008976
0.016456
0
0
0
0
0
0
0
0
0
0
0
0
0
0
0
0
0
0
0
0
0
0
0
0
0
0
0.00336
0.001792
0
0
0.080612
0.071868
0.044732
0.019928
0.02226
0
0.030205
0.083554
0.063343
0.027348
0.063176
0.25758
0.92238
1.04214
0.66792
0.51315
0.061442
0.0604
0.091506
0.02114
0.013288
0.131462
0.18523
0.082174
0
0.002944
0
0.008976
0.019074
0.05236
0.06358
0.08415
0.020944
0.09911
0
0
0
0
0
0
0
0
0
0
0
0
0
0.041764
0.134832
0.053212
0.03498
0.03074
0.02226
0.028832
0.106748
0.29954
0.09521
0.10635
0.7631
0.50193
0.04422
0.060114
0.106002
0.326462
0.86464
0.227362
0.102084
0.132854
0.005792
0
0.004344
0
0
0.020944
0.008976
0.074052
0.100232
0.025806
0.01683
0.03553
0
0
0
0
0
0
0
0
0
0
0
0
0
0
0
0
0
0
0
0
0
0
0.201612
0.1696
0.087132
0.054696
0.096736
0.21495
0.12639
0.41514
0.10197
0.16401
0.03465
0.3267
0.449794
0.208662
0.20248
0.04525
0.07783
0.062264
0.040182
0.002896
0.00362
0
0.001122
0.002896
0.001496
0
0.124426
0.070282
0.029686
0.011966
0.008492
0
0
0
0
0
0
0
0
0
0
0
0
0
0
0
0
0
0
0
0
0
0
0
0
0
0
[truncated: 1,393 more rows]

## Sheet: Figure 3c
Figure 3c	Unit: Mt dry weight
Grass residues
0.0100006
0.0146825
0.0131712
0.0319568
0.0248768
0.046965
0.0242696
0.0458095
0.0295636
0.022119
0.0135162
0.0245418
0.00936363
0.0110267
0.00447363
0.0365743
0.006697
0.00941984
0.0240391
0.0381895
0.0230874
0.0238519
0.019595
0.0149873
0.0109678
0.0131969
0.0097252
0.00842383
0.00356282
0.00305205
0.000909459
0.00561777
0.00126576
0
0
0
0
0
0.00220442
0.000111496
0.000306925
0.00135215
0.000581418
0.00109074
0.00272832
0.00430191
0.0104579
0
0
0
0
0.00894932
0.00351057
0.00078511
0.000777039
0.000958239
0.0014006
0
0.00472664
0.00865218
0.0511378
0.0177911
0.0112042
0.00057711
0
0
0.00197051
0.00356692
0.000482154
0.00642171
0
0.00129232
0.000622321
0.0164459
0.00852375
0
0.0559623
0.103276
0.0378614
0.0396081
0.00696929
0
2.3199e-05
0.00241833
0.000608209
0.00049353
0.0052217
0.000428139
0
0
0.0364868
0.00643275
0
0.0737325
0.0350678
0
0.107619
0.122345
0.0741412
0.0875996
0.0330159
0.00972016
0
0
0
0
0.00338447
0
0
0
0
0.00303708
0
3.1687e-05
0
0.00574947
0
0
0.0343339
0.0612723
0.0301137
0.00962284
0
0.0513706
0.0411641
0.023895
0.0682349
0.0391317
0.0142902
0
0
0
0
0
0
0
0
0
0
0
0
0.00164074
0.00852275
0.00139715
0.0015016
0
0.0119506
0.00648326
0.0613786
0.0601245
0.0671765
0.0588845
0.0330414
0
0
0
0.045807
0.0599449
0.0130824
0
0.0012678
0
0
0
0
0
0
0
0
0
0
0
0
0.00421343
0.00731018
0.0025608
0
0.000917651
0
0
0
0
0.0465743
0.072147
0.0672558
0.0690667
0.0844401
0.0766722
0.111473
0.0475935
0
0
0
0
0.00488523
0.00628974
0.0064155
0
0
0
0
0
0
0
0
0
0
0
0
0.00732104
0
0.00101095
0.00107778
9.51524e-06
0.000656456
0.00133373
0
0
0.00998969
0.00849974
0
0
0
0
0.0547095
0.081627
0.088598
0.0375272
0.00226602
0
0.0132415
0.00799853
0
0
0
0
0
0
0
0
0
0
0
0
0
0
0
0.00134819
0.00404318
0.00265543
0.00229707
0.000879239
0
0
0
0
0
0
0
0.00519406
0.0635658
0.0841554
0.0571484
0.00268074
0
0
0
0.0504093
0.0812316
0.0465317
0.0255062
0.0156838
0.0284346
0.0241352
0.00160443
0
0
0
0
0
0
0
0
0
0
0
0
0
0.0034373
0
0
0
0
0
0
0
0
0
0
0
0.029732
0.0818409
0.0288005
0.0134095
0
0
0
0
0
0
0
0
0.0650593
0.0326674
0.00332225
0.0359007
0.0584306
0.0805504
0.0505141
0.00171959
0.0044068
0.0273031
0
0
0
0.00747187
0.0306888
0.000946711
0
0
0
0
0
0
0.00552321
0
0
0
0
0
0
0
0
0
0
0.031309
0.00799596
0.0163647
0.0523057
0.00611169
0
0
0
0
0
0
0.0332846
0.052627
0.0218995
5.43263e-05
0.0272941
0.0194137
0.0232719
0.0791224
0.0345011
0
0
0
0.0280768
0
0
0
0
0
0
0
0
0
0
0
0
0
0
0
0
0
0
0
0
0.000308919
0
0.0117911
0.0808974
0.0809546
0.0634081
0.0321867
0
0
0
0
0
0
0
0
0
0.0352729
0.0274203
0.0164464
0
0
0
0
0
0
0
0
0
0
0
0
0
0
0
0
0
0
0
0
0
0
0
0
0
0.0435064
0
0
0
0
0.0188432
0.0180177
0.0199796
0
0
0
0
0
0
0
0
0.0277933
0.0340163
0.0305318
0.0693542
0.0217593
0
0
0
0
0.0470271
0.0378211
0.0220566
0
0
0.00522049
0
0
0
0
0
0
0
0
0
0
0
0
0
0
0
0
0
0
0
0
0
0
0.0526161
0.0841698
0.0589305
0
0
0.0329614
0.0140996
0.010827
0
0
0
0
0
0.0104922
0
0
0
0
0.0378289
0.0620866
0.0349821
0.00925675
0.0632865
0.0789609
0.073633
0.041743
0.0397
0.0653836
0.0685796
0.0304791
0.030246
0
0
0.0106514
0
0
0
0
0
0
0
0
0.022289
0
0
0
0
0
0
0
0
0
0
0
0
0
0
0
0
0
0
0
0
0
0.0396919
0.073129
0.0904254
0.072201
0.0669584
0.077476
0.0410665
0.00533185
0
0
0
0
0.0130734
0.00614245
0
0
0
0.0171331
0.020296
0.0441901
0.0381514
0.0146082
0.0300395
0.0151715
0.0386064
0.0850876
0.0790284
0.0399478
0.0444534
0.0688722
0.039949
0.0594654
0.0324608
0
0
0.059613
0.0250292
0
0
0
0
0
0
0
0.023788
0.0127508
0.00542542
0
0
0
0
0
0
0
0
0
0
0
0
0
0
0
0
0
0
0
0
0
0
0
0.042365
0.0272575
0.0147859
0.0223118
0.0737472
0.0639602
0.021515
0.00297889
0
0.0104687
0.0408764
0.0232153
0.0604505
0.0856931
0.0635757
0.0351218
0.0504602
0.0484818
0.0356167
0.0938655
0.0561511
0.0102814
0.000979181
0.0390323
0.0700434
0.0650843
0.0567684
0.0541122
0.055193
0.0536785
0.0082528
0.0357083
0.060249
0.0342876
0.0282239
0.0109939
0
0
0
0
0
0
0
0
0
0
0
0
0
0
0
0
0
0
0
0
0
0
0
0
0
0
0
0.00941306
0
0
0
0.0209546
0.0903511
0.0530826
0.0452473
0.0983488
0.0531312
0.094827
0.087494
0.055852
0.0674988
0
0
0
0
0
0
0
0
0
0.014018
0.084662
0.0596176
0.0186642
0.0716799
0.0871288
0.0687306
0.0528773
0.0523288
0.0494549
0.0305428
0.00898798
0.00179258
0
0.00917489
0
0
0
0.00066472
0.0129458
0
0
0.0145121
0
0
0
0
0
0
0
0
0
0
0
0
0
0
0
0
0
0
0
0
0
0.010607
0
0.0494456
0.043002
0.0466722
0.0523939
0.0446304
0.0799734
0.0665693
0.127801
0.0673739
0.057406
0.0536822
0.0619383
0.117251
0.0791705
0
0
0
0
0
0.0113483
0.0145874
0
0
3.32391e-05
0.000507598
0.0344085
0.0583354
0.0590764
0.0940981
0.0569303
0.0482366
0.0405188
0.0402044
0.00401846
0
0
0.00174087
0.0175028
0.0065284
0.0359093
0.0318249
0.0142261
0.00416988
0.00536983
0
0
0
0
0
0
0
0
0
0
0
0
0
0
0
0
0
0
0
0
0
0
0.0146503
0.0134244
0
0
0
0.0105699
0.00390219
0
0.0275969
0.033609
0
0
0
0.0209164
0.0104024
0.00297341
0.0065368
0.0163534
0.00238557
0.00367022
0.0198844
0.0078702
0.0121029
0.0453623
0.0624609
0.0458446
0.019936
0.0359319
0.0202956
0.0132737
0.0339129
0.0463704
0.0172155
0.0187334
0
0
0
0
0
0
0
0
0.014195
0.0272308
0
0
0
0
0
0
0
0
0
0
0
0
0
0
0
0
0
0
0
0
0
0
0
0
0.00920319
0
0
0
0
0
0
0
0
0.0128304
0.0150386
0
0
0
0.0164725
0.00666568
0
0.003336
0.00352248
0.000828313
0.00112496
0.000140591
0.0037123
0.0226701
0.0452426
0.00796436
0.00211306
0.0158642
0.0385069
0.00325404
0
0
0
0
0
0
0
0
0
0
0
0
0
0
0
0
0.0094182
0
0
0
0
0
0
0
0
0
0
0
0
0
0
0
0
0
0
0
0
0
0
0
0.033811
0.0668649
0.0298932
0
0
0
0
0
0.0128969
0
0
0
0
0
0
0
0.041738
0.0245023
0.031685
0.00724994
0.00123097
0.000438628
0.00275441
0.0018532
0.00609188
0.000295497
0.0046885
0.000539076
0.00095073
0.00295199
0
0.00107713
0.00956805
0.0219502
0.00710546
0.000180292
0.00251586
0.00412851
0.00652838
0.0111032
0.0656317
0.00495642
0
0
0.00540676
0
0
0
0
0
0
0
0
0
0
0
0
0
0
0
0
0
0
0.0107811
0.0220297
0.00925595
0.00661123
0.0286398
0.0383852
0.0236727
0
0
0
0
0
0
0
0
0
0
0
0
0
0
0.0502885
0.0877923
0.037872
0.0290166
0.00704957
0
0
0
0
0
0
0.0063996
0.0023513
0.00243031
0.00464044
0.000766801
0.0127135
0.0309385
0.0203951
0.00335697
0.00216518
0.00144715
0.00978685
0.0134502
0.00530373
0.000947261
0.0108098
0.00684355
0.00768076
0.0216539
0.00381918
0
0.00452873
0
0
0.0161063
0.00962608
0
0
0.00227375
0.0270872
0.00808552
0
0
0
0
0
0
0
0
0
0
0
0
0
0
0
0
0
0
0
0.000260159
0.00844733
0
0.00159151
0.0452267
0.0691282
0.0211651
0
0
0
0
0
0
0
0
0
0.0430345
0.0719755
0.0836452
0.0428517
0
0
0
0
0
0
0
0
0.00237161
0.00154729
0.00114081
3.11342e-05
0.0111293
0.0250232
0.0327889
0.0292579
0.00138861
0.000606585
0
0
0
0
0
0
0
0
0
0.00162747
0
0
0
0
0
0
0
0
0
0
0
0.0234844
0.0135077
0
0
0
0
0
0
0
0
0
0
0
0
0
0.0199308
0
0
0
0
0
0
0
0
0
0
0
0
0
0
0.049004
0.0275395
0
0
0
0
0
0
0.00386868
0.0057434
0
0
0.00230972
0.000319692
0.000965113
1.71977e-05
0.0113723
0.0275902
0.00940448
0.00363177
0.0141649
0.0267968
0.00141541
0
0
0
0.00715555
0.0182179
0.029478
0
0
0.0537643
0
0
0
0
0
0
0
0
0
0
0
0
0
0
0
0
0
0.00627234
0.0651821
0.00563498
0
0
0
0
0.00403408
0
0
0
0
0
0.0157951
0.0454684
0.0125603
0
0
0
0
0
0
0
0
0
0
0
0.0052761
0.0159211
0.0114872
0
0
0
0
0
0
0
0.00360439
0.0187365
0.0487215
0.0203588
0.0349579
0.000546927
0.00442749
0
0.00117144
0.00387916
0
0
0
0.0108776
0
0
0
0
0
0.0169054
0.0362979
0.000797317
0
0
0
0
0
0
0
0
0.0321723
0.0441862
0.00733285
0
0
0
0
0
0
0
0
0
0.036078
0.0507553
0.0834803
0.0670118
0
0
0
0
0
0
0
0.0127884
0.0244802
0.0402163
0
0
0
0
0
0
0.00310563
0.0128141
0.0158732
0.0237429
0.00584831
0.0235756
0.00421983
0.0580927
0.0696987
0.0302535
0.00552629
0.00913894
0.00596398
0.013742
0.0147093
0.0170661
0.0248084
0.0328558
0.018109
0.00465324
0.00187156
0.00489942
0.00917328
0.0016897
0
0.0268793
0.0116446
0.030997
0.0282966
0.0364389
0
0
0
0
0
0
0
0
0
0
0
0
0
0
0
0.0537401
0
0
0
0
0
0
0.0360184
0
0
0
0.000973408
0.0305953
0.0543177
0
0
0
0
0
0
0
0.0242831
0.0355751
0.0459769
0
0
0
0.0138544
0
0
0
0.000626149
0.00371964
0.0116026
0.0139689
0.0201407
0.00773769
0
0.00698822
0.0313465
0.0263414
0.0375438
0.0441699
0.026426
0.0287702
0.0232386
0.0228895
0.024669
0.00808777
0.0145123
0.0187408
0.0230735
0.00870003
0.00888318
0.0283394
0.0046938
0.00373003
0.0244877
0.0267186
0.00334453
0.0125167
0.0232332
0.0439512
0.0286327
0.0211358
0
0
0
0
0
0
0
0
0
0
0
0
0
0
0
0
0
0
0
0
0.00469378
0.00579044
0.000909708
0
0.0142948
0.00616596
0.0373025
0.0199755
0
0
0
0
0
0
0
0
0
0.015473
0.0546134
0.0642629
0
0
0
0
0
0.00245587
0
0
0
0.000444618
0
0
0.00878427
0.0217116
0.0085175
0.0230454
0.0602685
0.0161667
0.00779443
0.0171059
0.00464157
0.0235136
0.0147872
0.00317957
0.00673069
0.00195246
0.00412043
0.00753132
0.00482782
0.000727994
0
0.00983484
0.0332553
0.0385482
0.0430904
0.00448135
0
0
0
0
0
0
0
0
0
0
0
0
0
0
0
0
0
0
0
0.00798341
0.00880048
0
0
0
0.0205072
0.0502499
0
0
0
0
0
0
0
0
0
0
0.0162919
0.00234102
0.02166
0.0372718
0.0614456
0.0745708
0.036272
0.0826985
0.0658941
0.0240178
0
0
0
0
0
0
0
0.00825213
0
0.00477197
0.0326756
0.0290124
0.0348587
0.0101083
0.00813326
0.0113753
0.0284526
0.0174506
0.0271259
0.0239417
0.0245069
0.0226118
0.0301139
0.0228776
0.018186
0.0230439
0.0268795
0.0168076
0.0292497
0.0149685
0
0
0.0120061
0
0
0
0
0
0
0
0
0
0
0.0425867
0.0107989
0
0
0
0
0.0281372
0.0416658
0.0256498
0.00979163
0
0.048304
0
0
0
0
0.00835146
0.0200276
0.024728
0
0
0
0
0
0
0
0
0
0
0
0
0
0
0.0328972
0
0
0.0117939
0.0169215
0.0262153
0.0309496
0.0735037
0.089385
0.043029
0.00450298
0
0
0
0.0052245
0.01613
0.0273544
0.0303742
0.013687
0.017483
0.0344885
0.0153446
0.0369005
0.0285912
0.00640598
0.00097521
0.0183888
0.0567134
0.0350705
0.0151048
0.0153464
0.0237354
0.0385256
0.0227788
0.0247792
0.0402891
0.0662053
0.0565442
0.0475344
0.00502881
0.0265069
0.0118688
0.0143533
0
0.00737825
0
0
0
0
0
0.0220766
0.000700744
0.0379924
0.0339721
0.0215499
0
0
0
0
0
0.00918157
0.0266329
0
0
0.027289
0
0
0
0.00489567
0
0
0.044994
0
0
0
0
0
0
0
0
0
0
0
0
0
0
0.0149756
0.028821
0.0386391
0.0187341
0.00386574
0.0100857
0.0233095
0.0233661
0.0236633
0.0207212
0.00392067
0.020478
0.0223814
0.0317954
0.018454
0.00861694
0.020161
0.0329478
0.0281573
0.00453567
0.0144813
0.0219242
0.00546984
0.00739367
0.0139889
0.0118914
0.010163
0.00195822
0.00939099
0.0258966
0.00986137
0.0181926
0.00864096
0.0016666
0.0158866
0.0301904
0.00405761
0
0
0
0
0
0
0
0.0253898
0.0394551
0.0143352
0
0
0
0
0
0
0
0.0529371
0.0418538
0.0464751
0.051367
0
0
0
0
0
0
0
0
0
0
0
0
0
0
0
0
0
0
0
0.00607239
0.0390744
0.00705419
0.0196344
0.000917829
0.00523278
0.0416244
0.0110612
0.0150799
0.033436
0.00921657
0.0169557
0.0122108
0.0093476
0.0150159
0.0244025
0.0340506
0.0435982
0.0402972
0.0308749
0.0271937
0.0220419
0.0473768
0.0517925
0
0
0
0
0
0
0
0
0
0
0.0105372
0
0
0
0
0
0
0
0
0
0
0
0
0
0
0
0
0
0
0
0
0
0
0
0
0
0
0
0
0
0.0113641
0.00259692
0.00730002
0.0476143
0.0658239
0.0199424
0.0109145
0
0
0
0
0
0
0.0294316
0
0
0
0.0197602
0
0
0
0
0
0
0.014355
0
0
0
0
0
0
0
0
0
0
0
0
0
0
0
0
0
0
0
0
0
0
0.0201079
0.0446405
0.0525279
0.0492228
0.0262955
0.0391186
0.0767206
0.092253
0.0518435
0.0662172
0.0157043
0.0255772
0.02551
0.0216961
0.0232478
0.0138105
0.0154753
0
0
0
0
0
0
0.0025432
0
0
0.0389603
0
0
0
0
0
0
0
0
0
0
0
0
0
0
0
0
0
0
0
0
0
0
0
0
0
0.00864495
0.0323833
0.014144
0.0163348
0.0360101
0.0403729
0.0340513
0.0455625
0.0388291
0.00404462
0.0303667
0.0615942
0.0910794
0.0819952
0.0986216
0.0335867
0.0278587
0.0964722
0.0949567
0.095403
0.106231
0.037166
0.0131859
0.0291591
0
0
[truncated: 1,393 more rows]

## Sheet: Figure 3d
Figure 3d	Unit: Mt dry weight
Forestry residues
0.0334278
0.0465483
0.04317
0.0188692
0.0171427
0.0204613
0.0194473
0.0171832
0.0134466
0.00404248
0.0364896
0.0466729
0.0243186
0.0249218
0.0206988
0.0192716
0.0265526
0.0261421
0.0239505
0.0187027
0.023709
0.0444337
0.0403768
0.0393351
0.0207766
0.0254486
0.026302
0.0288307
0.0281793
0.0292033
0.0295257
0.0250251
0.019602
0.0438432
0.0452258
0.0407497
0.0400671
0.00966081
0.0128367
0.0282404
0.0263259
0.0258683
0.0256546
0.0185271
0.0198166
0.016991
0.0426757
0.0463626
0.0407708
0.0421391
0.0391554
0.040127
0.0453169
0.0451339
0.0443041
0.0424169
0.0261462
0.0245178
0.019307
0.0219858
0.0106305
0.023381
0.0266167
0.0369972
0.043142
0.0418356
0.0432797
0.0446501
0.0392039
0.0299867
0.0160687
0.02928
0.0259152
0.0211819
0.0248797
0.016916
0
0.000215068
0.00301096
0.0231045
0.0383129
0.0400027
0.0407749
0.0425849
0.04317
0.0371481
0.0271601
0.0205571
0.0293522
0.01493
0.0206543
0.0210681
0.0207078
0
0
0
0
0
0
0.00184344
0.0160072
0.0262718
0.0397904
0.0439675
0.044952
0.0327211
0.0339501
0.0203393
0.00457923
0.00777491
0.00529406
0.0171807
0.0194373
0.0176399
0.0107521
0.00462702
0.00163458
0.0053124
0
0
0
0
0
0
0
0.000736249
0.000460861
0.010907
0.0323524
0.0442133
0.0461168
0.0478066
0.0471922
0.0301457
0.0170211
0.0108763
0.00168856
0.00208595
0.00678883
0.0183753
0.0190959
0.0272501
0.022187
0.0138242
0.0296964
0.0155309
0.060071
0.051898
0.106657
0
0
0
0
0
0
0
0.000430137
0.00657495
0.0341037
0.0460554
0.0501724
0.0472229
0.0479295
0.0258697
0.00731233
0.00427065
0.00117655
0.00117572
0.0043805
0.00130846
0.00379264
0.0208026
0.0332425
0.0166307
0.0201769
0.0257141
0.0351388
0.0188494
0
0.0179804
0.00533029
0.0175718
0.0682439
0.0662007
0.0841811
0
0
0
0
0
0
0
0
0.00285734
0.0140102
0.0453794
0.0515857
0.0502406
0.0486669
0.0292186
0.0138873
0.0020101
0.000625786
0.000322375
0.00011627
0.00138431
0.00238936
0.0038116
0.0132363
0.0273078
0.0191339
0.0287672
0.0321426
0.0349302
0.0334511
0.00460806
0.0012895
0.00307204
0
0
0.000408646
0.0163458
0.0233465
0
0.0343263
0.207592
0.165502
0.053124
0.000614481
0.00768102
0.0347958
0.051217
0.0491585
0.0478374
0.0311849
0.0041546
0.000701639
0.000246522
0.000322375
0.000910234
0.000322375
0.000265485
3.79264e-05
0.000265485
0.00343234
0.0227558
0.0332615
0.0294499
0.0336787
0.0370541
0.0259037
0.00618201
0.00100505
0.0016127
0.000379264
0.00182047
0.000417191
0
0.000132742
0.0482202
0.00408646
0.00245188
0
0
0.00572104
0.00286052
0.00163458
0.0351436
0.104613
0.0339176
0.0456252
0.0508483
0.0412931
0.030171
0.0257468
0.00544085
0.00104298
0.000759359
0.000398227
0.000606823
0.0005318
0.000303411
5.68896e-05
5.68896e-05
0
0.00929363
0.0221301
0.035044
0.0345889
0.0323323
0.00428569
7.58528e-05
7.58528e-05
0.000815418
0.000986087
0.000170669
0
0
0.00250555
0.00163458
0.0347349
0.0245545
0
0.000408646
0
0
0.00449511
0.0232928
0.000408646
0.00572104
0.00204323
0.00286052
0.0228842
0
0
0
0.00110607
0.0175154
0.0222442
0.0323524
0.0304168
0.00620626
0.00116886
0.000361131
0.00121365
0.00187736
0.00390642
0.000284448
0.000436154
0.000189632
0.000189632
0.000929197
0.0151895
0.0329201
0.0367507
0.0296585
0.0110176
0.00764217
0.0142414
0.0185839
0.00963331
0.00208595
0.00142224
0.00587859
0.000568896
0.00817292
0.0037136
0.000426539
0.00122594
0.00511846
0.000817292
0
0
0.00122594
0.00163458
0.000408646
0
0
0
0
0
0
0.00125969
0.00104462
0.0148704
0.0230431
0.0102311
0.00396497
0.00205491
0.000915769
0.001262
0.00119468
0.00193425
0.000379264
0.000265485
0.000170669
5.68896e-05
0.00100505
0.00694136
0.0232118
0.02012
0.0200251
0.0151137
0.00525281
0.00580274
0.0219215
0.021656
0.0215043
0.0133311
0.00857137
0.00168773
0.00245188
0.00122594
0.000408646
0
0
0
0
0
0
3.07241e-05
0
0
0
0
0.00310313
0.00709726
0.0205544
0.0164681
0.00242855
0.00325267
0.00234102
0.00526559
0.00204531
0.000957381
0.000701639
0.000456778
0.000208595
3.79264e-05
5.68896e-05
0.0160998
0.020632
0.0157015
0.0148672
0.0387039
0.0327305
0.0291275
0.0214664
0.0222438
0.00864971
0.00902649
0.000455117
0.000872308
0
0.00572104
0.0269706
0.0156359
0.000426539
0
0.000408646
0
0.00127962
0.000426539
0
0.000426539
0
0
0
0
0
0
0
0
0
3.20693e-05
0
3.07241e-05
0
3.07241e-05
0.000890998
0.00350254
0.0131806
0.00700509
0.0152391
0.0327211
0.00851057
0.000622553
0.00209074
0.00573316
0.00234993
0.00161014
0.00117497
0.00330731
0.00374249
0.000435173
8.70346e-05
0.000304621
0.0102401
0.0210879
0.0186227
0.0255434
0.0392538
0.0270795
0.0178633
0.0193045
0.00906441
0.0298312
0.0907194
0.0490375
0.00122594
0.000853078
0.0261533
0.0110334
0.00572104
0.000426539
0.00127962
0.00127962
0.00426539
0
0
0
0
0
0
0
0
0
0
0
0
0
0
0
0
0
0
0
0
0
0
0.00141331
0.00737378
0.017144
0.0153928
0.00482368
0.00125969
0.00163241
0.000498311
0.000216414
0.00280797
0.00772733
0.00666005
0.00691925
0.00822667
0.00770256
0.00108793
8.70346e-05
0.000348138
0.00439715
0.0331167
0.0284638
0.0384195
0.0355181
0.0181857
0.0143931
0.0222818
0.026283
0.00785374
0.0290139
0.0504603
0.0662364
0.0449511
0.0478116
0.00572104
0.0490375
0.0261533
0.0281966
0.0279132
0.010234
0
0.000853078
0.00550922
0.0130767
0.0224755
0
0
0.00170616
0
0
0
0
0
0
0
0
0
0
0
6.27934e-05
0
0
0
0
0
0.00166314
0.00153889
0.0091865
0.0190182
0.0143174
0.00236575
0.00675929
0.000646551
0.00104214
0.000406139
0.0016591
0.00328253
0.00333703
0.00547023
0.00848587
0.0060092
0.00165556
0.000614958
0.0083118
0.0207142
0.0408685
0.0711943
0.0787247
0.0599233
0.02835
0.0135966
0.0318582
0.0298291
0.0355766
0.0162325
0.0698785
0.0654013
0.0147828
0.00776427
0.00245188
0.040456
0.019615
0.00694698
0
0.0261533
0.0747822
0.149156
0.0760082
0.0394984
0.01146
0.0110334
0.0670179
0.079686
0.0972578
0.0216582
0
0
0.00286052
0.0159372
0.0187977
0.0245188
0.00287842
0.000426539
0
0
0
3.07241e-05
0
0
0
0
0
0
0.000184344
0.000892343
0.00482368
0.0216912
0.001782
0.00476223
0.00282661
0.00156693
0.00101658
0.000307241
0.00267434
0.00196634
0.00168982
0.00168982
0.0034411
0.0133163
0.00661654
0.00282862
0.00915007
0.0163625
0.0515718
0.0592782
0.0483912
0.077302
0.030377
0.0584456
0.0894716
0.0746341
0.0850423
0.0328443
0.0110176
0.0232928
0.0294225
0.0732192
0.0845897
0.0539413
0.0768255
0.0331003
0.0331003
0.0245188
0
0.0122594
0.012668
0.0171631
0.0224755
0.00612969
0
0
0
0.00122594
0
0
0
0
0.00167037
0.00367781
0.00858157
0
0
0
0
0.000276517
0
0
0
0
0
0
0
9.21722e-05
0.00804971
0.0210153
0.00359472
0.00417982
0.0016979
0.000337965
0.000430137
0.000923067
0.00228031
0.00082955
0.00083224
0.00273444
0.00393268
0.0186991
0.0246894
0.0330731
0.0253271
0.0435173
0.0465219
0.0377314
0.0591041
0.094181
0.0722387
0.078246
0.0700762
0.0588961
0.0642334
0.058141
0.0302577
0.0670179
0.0670179
0.0433165
0.102162
0.0433165
0.0469943
0.0220669
0.00204323
0.0151199
0.0102162
0.0159372
0.0143384
0.0167545
0.0118507
0.0277879
0
0
0
0
0
0
0
0.000426539
0
0
0
0
0
0
0
0.000215068
3.07241e-05
0
0
0
9.21722e-05
9.21722e-05
0.000184344
0.00196634
0.00015362
0.0126036
0.233501
0.00706654
0.00503875
0.00372568
0.00526458
0.0114
0.00811115
0.0113679
0.00795753
0.037847
0.0372552
0.0245398
0.0218406
0.140923
0.204344
0.0459543
0.0226725
0.029026
0.0713268
0.0570346
0.0819951
0.0703243
0.0873468
0.0466489
0.00870346
0.0053124
0.0282503
0.0331003
0.0429615
0
0.00735563
0.0514894
0.0120833
0.0255179
0.0139297
0.0187469
0.00170616
0.000853078
0.00168826
0
0
0
0
0
0
0
0.000768102
0.00082955
0
0
3.07241e-05
3.07241e-05
3.07241e-05
0
0.00015362
0
3.07241e-05
0.000154966
0
0.000154966
0.000710689
0.000399413
0.000430137
0.0439555
0.000307241
0.000307241
0.000647896
0.00651619
0.168318
0.21131
0.0183743
0.0121066
0.00691292
0.0245594
0.00623833
0.0266734
0.0526632
0.0458016
0.0208
0.0237984
0.00553494
0.0828941
0.210926
0.276298
0.235459
0.0618381
0.0624908
0.0743806
0.0820117
0.0599512
0.0297909
0.0542
0.0185143
0.00296788
0.00414014
0.00700066
0.00426539
0.0110184
0.00725116
0.027725
0.0161906
0
0.00717959
0.0143026
0.00286052
0.00597154
0.0140758
0.000408646
0.000426539
0
0.00127962
0
0
0
0
0
0
0.00129041
0
0
0
0
3.07241e-05
0
3.07241e-05
0.00015362
0.00132113
0.00181272
0.00235004
0.000707999
0.000460861
0.00242989
0.000801516
0.001758
0.00186228
0.00218141
0.00132248
0.0217647
0.0278224
0.0226728
0.106137
0.448608
0.431585
0.29696
0.472465
0.0270385
0.00224286
0.0456324
0.0793694
0.0504466
0.0846313
0.0629273
0.00764889
0.0158568
0.0810793
0.235622
0.273306
0.262835
0.254009
0.0712832
0.07411
0.0403389
0.068473
0.0308906
0
0.0053124
0.0437251
0.0162056
0.0102369
0.0212912
0.0140758
0
0.000408646
0.0253361
0.0415953
0.0254255
0.0179804
0.0363695
0.0179804
0.00245188
0.00735563
0.00536608
0.00213269
0.00339442
0
0
0
0
0
0
0
0
0
0
0
0
0
0
0
0
0
0
0.000215068
0
0
0
3.07241e-05
9.21722e-05
0
9.21722e-05
9.35175e-05
0.000801516
0.000276517
6.14481e-05
0.000921722
0.00199706
0.0031953
0.00119824
0.00132113
0.00101524
0.00457923
0.00098317
0.00147476
0.00187551
0.187064
0.0635715
0.037195
0.115065
0.352751
0.271937
0.263304
0.193435
0.130495
0.0724248
0.0359154
0.0709081
0.0825567
0.0784902
0.0504105
0.0042017
0.00273852
0.00807802
0.176682
0.263433
0.281547
0.268669
0.281534
0.26089
0.0159372
0.0212496
0.0098075
0.0490375
0.0257447
0
0.0226066
0.0293954
0.0304066
0.0173807
0.0248587
0.00163458
0
0
0
0
0.00922282
0.0123131
0.000817292
0
0
0
0
0
0
0
0
0
0
0
0.000665758
0
0.00104236
0.00104236
0.00173727
0.000347454
0
0
0.000694908
0
3.07241e-05
0
0.000122896
0.000522309
0.00163376
0.000307241
0.00341037
0.00156693
0.00439892
0.00157365
0.000800171
0.000830895
0.00116751
0.00342113
0.0141506
0.00439623
0.0014761
0.00379117
0.0410049
0.0183938
0.0170598
0.224184
0.167824
0.140475
0.105779
0.341214
0.241636
0.285069
0.339544
0.135909
0.119828
0.0504946
0.169528
0.258054
0.269866
0.241443
0.235186
0
0.000408646
0.000408646
0.000408646
0.000408646
0
0
0.000408646
0.000426539
0.0136492
0.00167037
0.00533029
0.00286052
0
0
0
0.00163458
0
0
0
0
0
0
0.00166439
0.00101321
0
0
0
0
0.00243218
0
0
0.000694908
0.000347454
0
0
0
6.14481e-05
0
3.07241e-05
0
0.000122896
0.000276517
3.07241e-05
3.07241e-05
0
0.000307241
0.000307241
0.000307241
0.000867
0.00123434
0.00341731
0.0574144
0.0805293
0.0622862
0.131813
0.0680742
0.0175045
0.276974
0.125295
0.0838124
0.0261099
0.218975
0.263626
0.0850624
0.142704
0.19277
0.253141
0.147906
0.216696
0.178959
0.135843
0.123265
0
0.000408646
0
0.0140758
0.0179146
0.00853078
0.000853078
0.00511846
0.0210049
0.0304366
0.000426539
0.000817292
0
0
0
0
0
0.000408646
0
0
0
0
0
0
0.000332879
0
0.00169354
0
0
0
0
0
0
0.000347454
0.000332879
0.000694908
0.00104236
0
0
0
0
9.21722e-05
3.07241e-05
0
3.07241e-05
0
3.07241e-05
0.000583757
0.00144403
0
9.21722e-05
0.000707999
0.00316458
0.00430137
0.00316458
0.00109418
0.000793662
0.0111481
0.0364895
0.0540297
0.0392112
0.0600929
0.0416022
0.0486045
0.418882
0.107177
0.0332332
0.0185431
0.0232069
0.0112923
0.0068351
0.0218953
0.033454
0.0706393
0.0718416
0.040984
0
0.00163458
0.0102162
0.0187677
0.0328435
0.00511846
0.00170616
0.0234417
0.00810424
0.00163458
0.000817292
0
0
0.00581051
0.000853078
0
0
0
0
0
0
0
0
0
0
0.000694908
0.00173727
0.00167897
0.00133152
9.21722e-05
0
0
0
0
0
9.21722e-05
0
0
0.0283948
0.035551
0
3.07241e-05
0
0.00015362
0.000491585
0.00239782
0.010745
0.019021
0.011593
0.0329212
0.0531536
0.0539068
0.0476965
0.0736129
0.014789
0.0218394
0.00948454
0.00479823
0.00620689
0.00731709
0.0199158
0.0231023
0.0484833
0
0
0
0.00577472
0.000426539
0.0161906
0.00597154
0.0192064
0.00735563
0
0.00122594
0.00245188
0.000817292
0.00326917
0
0
0
0
0
0
0
0
0
0
0
0
0
0
0
0
0
0
0
0
0
0
0
0
0
0.00332879
0.000665758
0.000694908
0.0123165
0
0.0017227
0.00237388
0.000665758
0
0
0
0
0.00015362
0.0325914
9.6208e-05
0
0
0
0.000368689
0.0080004
0.00137232
0.00230018
0.00690054
0.0666512
0.0664348
0.0389619
0.0175332
0.0190066
0.122715
0.0508279
0.0101717
0.00129674
0.000426028
0.0035388
0.00266809
0.00087071
0
0
0.00612969
0
0.0238683
0.0119431
0
0
0.00572104
0.000817292
0
0
0.00245188
0
0.000817292
0
0
0
0.000408646
0
0
0
0
0
0
0
0.000631556
0
0
0
0
0
0
0
0
0
0
0
0
0
0
0
0
0
0.0221045
0
0
0
0.00266303
0.00376369
0
0
0
0
0
0.000189725
0.06323
0.0623686
0.0842504
0.000343346
0.000337965
0.000184344
0.000927856
0.0347751
0.0125066
0.00705515
0.0903705
0.0417459
0.0500581
0.0319085
0.0322582
0.0434063
0.0889869
0.0133405
0.0448756
0.000426028
0.00213014
0.00170411
0.00213014
0.00205325
0
0
0
0
0.0151199
0.00245188
0.00463825
0.00383885
0.00170616
0
0.0076777
0
0
0.00367781
0.00122594
0
0
0
0
0
0
0
0
0
0
0
0
0
0
0
0
0
0
0
0
0.000315778
0
0
0
0
0
0
0
0.00243218
0.00270676
0.00571724
3.07241e-05
0
0.0273879
0.0203772
0.0339621
0.106083
0.0553579
0.0158483
0.0176456
0.024796
0.010187
0.0176098
0.0222102
0.019021
0.0273083
0.178462
0.0229886
0.0124587
0.0510172
0.0213681
0.234797
0.0137665
0.0498044
0.000426028
0
0.00196712
0.0041065
0.00615975
0.00196712
0
0.250427
0.29738
0
0
0
0.00245188
0.000408646
0.00124383
0
0
0.000426539
0.0170616
0.0162085
0.00298577
0.00426539
0.00421171
0.000853078
0.00170616
0.000853078
0
0
0
0
0
0
0
0
0
0
0
0
0
0
0
0
0
0
0
0
0
0
0.00947334
0
0
0
0
0.00410511
0.0423143
0.147153
0.0362838
0.0323184
0.0103921
0.00602097
0.00532606
0.00173448
0.00505793
0.0324459
0.0182985
0.0065579
0.00784785
0.0444982
0.0199294
0.082868
0.0720225
0.0490401
0.00960195
0.117689
0.0094063
0.13087
0.0986826
0.063836
0.169634
0.0779818
0.0043722
0.00655831
0.00352015
0.0177902
0
0.0183931
0.0477277
0.0141144
0.00402037
0
0.0216383
0.207237
0.0975947
0.692785
0.318773
0.265747
0
0
0
0
0
0
0
0
0
0
0.00374939
0
0
0
0
0
0
0
0
0
0
0
0
0
0
0
0
0
0
0
0
0
0.002842
0
0
0
0
0.0129469
0.00189467
0
0
0
0
0
0.00348738
0.00884178
0.0391565
0.00769994
0.00868635
0.000694908
0.00173727
0.00603555
0.0433621
0.0328824
0.0177202
0.0190954
0.00797687
0.00411115
0.0703231
0.0165846
0.0315992
0.0318748
0.00237193
0.0106944
0.091804
0.354274
0.0966309
0.0929501
0.0856316
0
0.000426028
0.00213014
0.00402037
0.0041065
0.167291
0.769144
0.796856
0.63179
0.0793739
0.00598749
0
0.00804074
0.0963889
0
0
0
0
0
0
0
0
0
0
0
0
0
0
0
0
0
0
0
0.000631556
0
0
0
0
0
0
0
0
0
0
0
0
0
0.00757867
0
0
0
0
0
0.00126311
0.0416827
0.0154731
0.0208552
0.00761484
0.0204514
0.00541351
0.000694908
0.000347454
0.0429983
0.0542666
0.0642369
0.00820772
0.0086572
0.038716
0.124006
0.0259348
0.0766818
0.0373741
0.0225541
0.0513583
0.00501221
0.237492
0.173646
0.037518
0.177974
0.00660611
0.00440485
0.00268852
0.00196712
0.102376
0.177299
0.457147
0.21288
0.753665
0.417202
0.0355804
0.131969
0
0
0
0
0
0
0
0.000408646
0.000140252
0
0
0
0
0
0
0
0
0
0
0
0
0
0
0
0.00126311
0.0378934
0
0.00915756
0.0265254
0.0530507
0.00601361
0.00341624
0.00277963
0.00444403
0.0017227
0.000694908
0.000680333
0.00845414
0.00645588
0.0161554
0.0115657
0.0237073
0.396464
0.108278
0.0756014
0.0336075
0.0339809
0.0258956
0.195973
0.241287
0.071653
0.237667
0.148433
0.0421092
0.0143451
0.000986596
0.00402037
0.015737
0.00590136
0.14403
0.407711
0.555503
0.100582
0.63538
0
0
0
0
0
0
0
0
0
0.000315778
0
0.0179993
0.052364
0.0233039
0.108273
0.0275001
0.0146344
0.00448775
0.00416945
0.00370539
0.0521388
0.00616672
0.014445
0.0332019
0.0812238
0.0634257
0.0141872
0.0161596
0.0029294
0.00948771
0.108407
0.201623
0.100962
0.0144701
0.00240285
0.0142875
0.0067933
0.0201019
0.00598749
0.0118027
0.0218106
0.103065
0.452438
0.0866394
0.0868978
0.212082
0.0380041
0
0
0
0
0
0
0
0
0
0
0
0
0
0
0.031262
0
0.000947334
0.036257
0.0893206
0.0426132
0.0892553
0.0196544
0.0985467
0.0290771
0.0229127
0.122239
0.314316
0.0262072
0.0295878
0.0350966
0.0311937
0.0145732
0.0354858
0.103239
0.0559359
0.220726
0.0747676
0.0254522
0.0352462
0.0945284
0.00965229
0.0119279
0.00361752
0.012528
0.00238845
0.0164181
0.213866
0.0295929
0.0354082
0.032163
0.0595139
0.249635
0.000405173
0.00517375
0.000187003
0
0
0
0
0
0
0
0
0
0
0
0
0
0
0
0
0
0
0
0
0
0.000332879
0.0197905
[truncated: 1,393 more rows]

[truncated: 11 more sheets: Figure 3e, Figure 3f, Figure 3g, Figure 3h, Figure 3i, Figure 3j, Figure 4a, Figure 4b, Figure 4c, Figure 4d, Table 1]
